# Supplementary material for: Unravelling the Nexus of Beach Litter and Plant Species and Communities Along the Mediterranean Coasts: A Critical Literature Review
Source: Plants (Basel). 2024 Nov 6;13(22):3125. doi: 10.3390/plants13223125 (PMC11597917; doi:10.3390/plants13223125)
Supplement: Supplementary file 1 [file plants-13-03125-s001.zip]

Archive with 1 entries (1 files):
- plants-3272546-supplementary.pdf
